# Supplementary material for: Multiplex gene quantification as digital markers for extremely rapid evaluation of chemo-drug sensitivity
Source: Patterns (N Y). 2021 Sep 29;2(10):100360. doi: 10.1016/j.patter.2021.100360 (PMC8515010; doi:10.1016/j.patter.2021.100360)
Supplement: Table S8. Primer sequences and characteristics for validation of cell line prediction of drug sensitivity [file mmc2.xlsx]

## Sheet: Sheet1
Gene	Forward primer sequence	Reverse primer sequence	Product size (bp)
KRT81	GCATTGGGGCTGTGAATGTCT	ACCCAGGGAGCTGATACCAC	224
CXCL2	CTCAAGAACATCCAAAGTGTG	ATTCTTGAGTGTGGCTATGAC	81
CLIC3	CCTCAAGGGCGTACCTTTCAC	GTCGCTGTCATAGAGCAGGA	112
IRF8	AGTAGCATGTATCCAGGACTGAT	CACAGCGTAACCTCGTCTTC	196
C2orf54	GACACAGGTCCGCTGAACG	TCAGGGAATCCGGGCATCT	167
TMEM139	GGCAGTCCCCACATTAGAGC	ATCAGGGTGACCAAAGCAGAC	67
SLC2A1	GGCCAAGAGTGTGCTAAAGAA	ACAGCGTTGATGCCAGACAG	201
WWC1	AGCTCCAAGTATGACCCTGAG	AAAGCCACGCTCTTTGAACTG	123
USP54	GATGTTTGCACCTCGAAGCTC	TCCCATGCACTTGTGAGTTGT	163
ZNFX1	AAATCAGGCCAATAACCCACC	GGCCCTAAATCTCTCTTCCCT	121
CYSTM1	CTTATCCACCACAACCAATGGG	GGATGGTCCTAGCTCATCTCTT	173
SLC20A2	TCTGTTGGTGCAAACGATGTT	GGAGCCGGTGGTTTCAAAT	111
TMEM256	AGATGCCTACGGGAAGGAG	GTGCAGAATAAGGTCGTTCCG	141
ARFGEF2	GGCGCTCGATGAAATTAAAGC	GGACTTGGACTGGCAAGCTA	127
MADD	AGTTCTGTCCTCGGTTACTTGA	AGTCTGGGCCACGCTATCA	77
DIRC2	GCAGCAGGGCGCATATTAAAG	CAAACGCTTCTCCGATAACTCA	166
MANF	TTTACCAGGACCTCAAAGACAGA	TTGCTTCCCGGCAGAACTTTA	84
DIDO1	AAAGGCGACCCGAGCAATG	GCTTGGCGATAGTGGTCCTTC	100
DNAJC5	GGGAGTCATTGTACCACGTCC	CGTGCGCGTTGTTGATCTC	156
GID8	GCAGAAAAACCCGATGAAATCAC	AGATCCACACTAGGTTCGATTCC	173
TGM2	GAGGAGCTGGTCTTAGAGAGG	CGGTCACGACACTGAAGGTG	184
SERPINA1	ATGCTGCCCAGAAGACAGATA	CTGAAGGCGAACTCAGCCA	91
ARHGAP23	GGCTGGTAAAGGTGAATGGGG	TAGGCATCCTGGGAGTAGGC	148
PDGFB	CTCGATCCGCTCCTTTGATGA	CGTTGGTGCGGTCTATGAG	239
TRABD2A	TTCTTTGGCACAATCCATGTCC	GGGAGCACATCTTGGAGGTT	185
SKAP1	TCAAAGCCAGGTACTATTGGGA	AAAGGGTGCATCGGATGTGAG	116
H2AFY2	GCAGGTGTCATCTTTCCAGTG	CACGCTGATCCGGTACTTGA	75
UCA1	TTCAAATCGGATCTCCTCGG	ATCTGTGATGGTCCAAGGG	81
CEBPD	AGAAGTTGGTGGAGCTGTC	CAGCTGCTTGAAGAACTGC	100
NTN4	CCTGCGGTCAGAATGCTACC	GAGGAAACCGGAAGGATGAGT	153
TIMP2	AAGCGGTCAGTGAGAAGGAAG	GGGGCCGTGTAGATAAACTCTAT	136
AMOTL2	ACCATGCGGAACAAGATGGAC	GGCGGCGATTTGCAGATTC	91
BCL9L	TGAACCTGAACGTGCAGATGA	CCCTGGTTGGGAAACTGTG	190
ME2	ATGTTGTCCCGGTTAAGAGTAGT	ACCAAGCATTTGTCGTTCTTGT	147
YPEL5	GTGCAAACTGTGATACGATCCT	GTGAGCATGACCCGATCTTGA	139
FABP5	CCAGATTGTATCATCACTTGTG	AAGTTGCAGACAGTCTGAG	145
ITGB5	GGAAGTTCGGAAACAGAGGGT	CTTTCGCCAGCCAATCTTCTC	106
BCL2L1	AACTCGCGGAGGAGATGAG	GGTGCCGTGTAGGAGAAAGG	97
SLC2A3	GCTGGGCATCGTTGTTGGA	GCACTTTGTAGGATAGCAGGAAG	123
ALPP	ACTGGGGCCTGAGATACCC	TCGTGTTGCACTGGTTAAAGC	185
ALPPL2	GGCATCATCCCAGTTGAGGAG	TGTCACCGTAGACACCCCC	153
PLAC8	GGAACAAGCGTCGCAATGAG	AAAGTACGCATGGCTCTCCTT	152
RFLNA	GCTGCAACTCTGAGGTCAAGT	GGGTACGGGCGCATAGAAG	71
IFIT3	AAAAGCCCAACAACCCAGAAT	CGTATTGGTTATCAGGACTCAGC	132
NEURL1B	CTGAGTCATCCCTGGTGAC	CACTCGCCATTCTTGATGC	100
GADD45B	TACGAGTCGGCCAAGTTGATG	GGATGAGCGTGAAGTGGATTT	115
TBC1D2	GAGGCGGTCCCCAAGAAAC	TTTCGTCGTAGAAGAACCAGC	97
TTC7A	GAGGGCTCATACCGAGATGC	GGAGTTGGGTAGGCGTTCC	147
BCAR1	ATGGGCAGTACGAGAACAGC	GGCCAGGTCGTGGTCTATG	212
SLC2A4RG	GCCAGTGACCAGTCCTCTC	GGCGGATGTGTCTCTGCAT	184
SLC2A8	CTAGTGGCCCCGGTCTACAT	CCGACGACGACCATTAGCTG	89
SDHAF3	ACCGTTGGTTCTGACGAGG	TGTCTGTTTTCGTTAGCCTGTT	89
RBM39	TCCTTACAAGAAGACTTGCC	GATTGACAGTTCACACTGGA	80
SERINC3	CTTATTCCACCTCATGCTCTG	AAACTTTGCATCAGGGCTG	82
PTTG1IP	ACGTCTCCTGTCTTTGGTG	TTTACAAAGGGAAGCCGGT	167
FAM217B	ACTACAGGAAAGACAGTCCA	TTATTCCAAGATGGGCCAG	127
ANKRD1	AGTAGAGGAACTGGTCACTGG	TGTTTCTCGCTTTTCCACTGTT	180
AMOTL1	CGGGGAACTTGTGAGCCTG	CTGGGGAAAAGTAGGTGGAGT	100
ZBED2	GGCAAAAGGGGACTTAGAGATG	GGCATAGCACTCACAAAAGGG	84
CACNG4	CATCGAAGGGATCTATAAAGGGC	GAGGAGGTACTCCGAGCTGT	91
TFAP2C	CTGTTGCTGCACGATCAGACA	CTCAGTGGGGTTCATTACGGC	114
LTBP3	TCCCCAGGGCTACAAGAGG	AGACACAGCGATAGGAGCCA	119
GPC1	TGAAGCTGGTCTACTGTGCTC	CCCAGAACTTGTCGGTGATGA	165
PROSER2	GAGACGATTGACTCCCTAGACG	TGCACTAAGTCGATGACATCTTC	137
RPL13AP5	GCTAAACAGGTACTGCTGG	AAATGTTGATGCCTTCACAG	61
SIK2	AGACCACCCTCACATAATCAAAC	ATTTTCGCCTGGCTTCAGACT	146
SERTAD3	CACCATTGGCTCTATCCTCAGG	CTTTTCTACCGCAGATGTGTCA	205
CAAP1	TCTAGCCCAAACGAACCCAAA	CCTCATCTCAAGTTCTAGCAGC	102
NARS	GAGCTGTATGTATCTGACCGAGA	AAATGGTGGGAAATGGCTCTTT	121
GAPDH	AATCCCATCACCATCTTCCAG	AAATGAGCCCCAGCCTTC	122
