# Supplementary material for: Multiplex gene quantification as digital markers for extremely rapid evaluation of chemo-drug sensitivity
Source: Patterns (N Y). 2021 Sep 29;2(10):100360. doi: 10.1016/j.patter.2021.100360 (PMC8515010; doi:10.1016/j.patter.2021.100360)
Supplement: Table S9. Primer sequences and characteristics for validation of patient drug sensitivity prediction [file mmc3.xlsx]

## Sheet: Sheet1
Gene	Forward primer sequence	Reverse primer sequence	Product size (bp)
SHPK	AGATGCAGTTCTCAACATCAG	GTAGGGTCTGGAGTCTGTG	87
PAPSS2	AGACGGAGAACCAGCAGAAAT	CACACGGTACATCCTCGGAAC	115
PRPSAP2	TGTGCAAAGCTGGTCTAACTC	GGCGCTCAGCAAAAGACTG	207
XPNPEP1	CTCATTCCTGTCAAGGAGAACC	ACCACATGACGTTCCTCTCAG	163
CHP1	AGTCAAATCACTCGCCTCTACA	TGATGGCAAGTTCTGGAATCCT	103
TAF5	GTATTTCCCGTGACTCGTACCA	GGTGCTCCTGAACTATGTTCCAT	87
ABRAXAS2	GCGTCCATTTCGGGCTACA	TGTGAGTCACTGATGCTAAACG	125
DERL2	ATGTGTGGAGCCGAAGGAAC	ACTGCAATACCCAAAAGGTCC	145
EMP2	GTGCTTCTTGCTTTCATCATCG	TGCAATTCGTGTTGTTGGTACA	139
CACUL1	TGCAGAGCATTGTGCCTCTTT	TGGTGTTGACTGGGCTTCTAAA	164
CWF19L1	CCCAAGTGTGTGGGGAACTTT	GGTTTCGATATGGAAGCCTCTC	157
FAS	AGATTGTGTGATGAAGGACATGG	TGTTGCTGGTGAGTGTGCATT	175
BAG3	TGGGAGATCAAGATCGACCC	GGGCCATTGGCAGAGGATG	131
TCF7L2	TGGAGGGCTCTTTAAGGGG	GATCCGTTGGGGAGGTAGG	87
CRK	AGTAAAGAAGCCCGGTAAACG	CGACTGGATACCAACTCTTCCAA	144
